# Supplementary material for: Sylvatic Mosquito Diversity in Kenya—Considering Enzootic Ecology of Arboviruses in an Era of Deforestation
Source: Insects. 2020 Jun 3;11(6):342. doi: 10.3390/insects11060342 (PMC7349089; doi:10.3390/insects11060342)
Supplement: Supplementary file 1 [file insects-11-00342-s001.zip]

Archive with 1 entries (1 files):
- Revised Table S1 - Mosquito species.xlsx
