# Supplementary material for: Sylvatic Mosquito Diversity in Kenya—Considering Enzootic Ecology of Arboviruses in an Era of Deforestation
Source: Insects. 2020 Jun 3;11(6):342. doi: 10.3390/insects11060342 (PMC7349089; doi:10.3390/insects11060342)
Supplement: Supplementary file 1 [file insects-11-00342-s001.zip › Revised Table S1 - Mosquito species.xlsx]

## Sheet: Table S1
Table S1: All mosquito species and total number captured during the study
MOSQUITO SPECIES	# INDIVIDUALS
Aedes natalensis	2
Aedes aegypti	63
Aedes africanus	10
Aedes apicoargenteus	1
Aedes chaussieri	70
Aedes chrystyi	1
Aedes cumminsi	219
Aedes dentatus	63
Aedes dunnius	2
Aedes finlaya spp	1
Aedes gibbinsi	5
Aedes longipalpis	10
Aedes mcintoshi	6
Aedes simpsoni	9
Aedes stegomyia spp.	8
Aedes tarsalis	132
Aedes tricholabis	216
Aedes vittatus	19
Aedes spp.	61
Aedomyia furfurea	1
Aedomyia spp.	8
Anopheles christyi	5
Anopheles coustani	24
Anopheles funestus	21
Anopheles gambiae	6
Anopheles implexus	8
Anopheles maculipalpis	5
Anopheles squamosus	1
Anopheles spp.	15
Coquillettidia aurites	54
Coquillettidia fuscopennata	475
Coquillettidia spp.	2
Culex cinerius	1
Culex annulioris	475
Culex antennatus	5
Culex bitaeniorhynchus	61
Culex culiciomyia spp.	7
Culex ethiopicus	1
Culex pipiens	306
Culex poecilipes	8
Culex robinatus	4
Culex tigripes	14
Culex univittatus	311
Culex vansomereni	8292
Culex zombaensis	27
Culex spp.	2915
Eretmapodites chrysogaster	29
Eretmapodites spp.	2
Facalbia splendens	1
Mansonia africana	26
Mansonia uniformis	2
Mansonia spp.	8
Orthopodomyia spp.	59
Toxorhynchites spp.	3
Uranotaenia splendens	1
Uranotaenia spp.	1
TOTAL	14082
